# Supplementary material for: Isolation of Allosteric Tryptase Inhibitor from Methanol Extract of Rhubarb and Enhancement of Its Tryptase Inhibitory Activity by Compounds That Were Screened by In Silico Screening
Source: Molecules. 2025 Mar 17;30(6):1341. doi: 10.3390/molecules30061341 (PMC11944477; doi:10.3390/molecules30061341)
Supplement: Supplementary file 1 [file molecules-30-01341-s001.zip]

Archive with 1 entries (1 files):
- molecules-3479742-supplementary.pdf
